# Supplementary material for: Bacterial Communities from the Copper Mine of Wettelrode (Germany)
Source: Life (Basel). 2025 Jan 29;15(2):204. doi: 10.3390/life15020204 (PMC11856635; doi:10.3390/life15020204)
Supplement: Supplementary file 1 [file life-15-00204-s001.zip]

Archive with 1 entries (1 files):
- life-3354059-supplementary.pdf
